# Supplementary material for: Platelet Glycoprotein Ibα Cytoplasmic Tail Exacerbates Thrombosis During Bacterial Sepsis
Source: Int J Mol Sci. 2024 Oct 27;25(21):11548. doi: 10.3390/ijms252111548 (PMC11546206; doi:10.3390/ijms252111548)
Supplement: Supplementary file 1 [file ijms-25-11548-s001.zip]

Archive with 6 entries (5 files):
- ijms-3264060-supplementary.pdf
- supplementary-Videos/
- supplementary-Videos/Video S1.mp4
- supplementary-Videos/Video S2.mp4
- supplementary-Videos/Video S3.mp4
- supplementary-Videos/Video S4.mp4
